# Supplementary material for: Designing pathways for bioproducing complex chemicals by combining tools for pathway extraction and ranking
Source: Nat Commun. 2025 May 24;16:4839. doi: 10.1038/s41467-025-59827-7 (PMC12103536; doi:10.1038/s41467-025-59827-7)
Supplement: Supplementary file 4 — Supplementary Data 1 [file 41467_2025_59827_MOESM4_ESM.csv]

	Common Name	Chemical Formula	Shortest Pathway Length
ajmalicine	Ajmalicine	C21H24N2O3	20
scopolamine	Scopolamine	C17H21NO4	15
benzyl_cinnamate	Benzyl cinnamate	C16H14O2	8
benzylbenzoate	Benzylbenzoate	C14H12O2	6
Quercetin_3_O_6_acetylglucoside	Quercetin 3 O 6 acetylglucoside	C23H22O13	9
strictosidine	Strictosidine	C27H34N2O9	17
berberine	Berberine	C20H18NO4+	20
N_cinnamoyl_serotonin	N cinnamoyl serotonin	C19H18N2O2	10
beta-Elemene	Beta-elemene	C15H24	2
salicylamide	Salicylamide	C7H7NO2	3
Methyl_(indol-3-yl)acetate	Methyl (indol-3-yl)acetate	C11H11NO2	4
Cephalosporin_C	Cephalosporin C	C16H21N3O8S	8
Cytidine	Cytidine	C9H13N3O5	1
3,3'-diindolylmethane	3,3'-diindolylmethane	C17H14N2	6
9-deacetoxyfumigaclavine_C	9-deacetoxyfumigaclavine C	C21H28N2	14
Azomycin	Azomycin	C3H3N3O2	7
dehydrocyclopeptine	Dehydrocyclopeptine	C17H14N2O2	4
toyocamycin	Toyocamycin	C12H13N5O4	7
(+)-T-Muurolol	(+)-T-Muurolol	C15H26O	2
Biotin	Biotin	C10H16N2O3S	6
4-Hydroxyphenylethanol	4-Hydroxyphenylethanol	C8H10O2	3
(-)-Menthol	(-)-Menthol	C10H20O	4
alpha,alpha-Trehalose	Alpha,alpha-trehalose	C12H22O11	1
Pyrrolnitrin	Pyrrolnitrin	C10H6Cl2N2O2	5
Picropodophyllin	Picropodophyllin	C22H22O8	18
Kaempferitrin	Kaempferitrin	C27H30O14	9
beta-Nitropropanoate	Beta-nitropropanoate	C3H5NO4	6
Daidzein	Daidzein	C15H10O4	6
DL-Cycloserine	DL-Cycloserine	C3H6N2O2	6
desferrioxamine_E	Desferrioxamine e	C27H48N6O9	5
Isopentenyl_adenosine	Isopentenyl adenosine	C15H21N5O4	3
raspberry_ketone	Raspberry ketone	C10H12O2	5
Aminopyrrolnitrin	Aminopyrrolnitrin	C10H8Cl2N2	4
tetramethylpyrazine	Tetramethylpyrazine	C8H12N2	9
(-)-cyclopenine	(-)-cyclopenine	C17H14N2O3	5
Nerolidol	Nerolidol	C15H26O	4
Nicotianamine	Nicotianamine	C12H20N3O6-	3
Genistein	Genistein	C15H10O5	6
Ascorbate	Ascorbate	C6H8O6	2
Benzoate	Benzoate	C7H6O2	2
delta-Tocotrienol	Delta-tocotrienol	C27H40O2	5
Caffeine	Caffeine	C8H10N4O2	5
Artemisinate	Artemisinate	C15H22O2	3
Resveratrol	Resveratrol	C14H12O3	4
hydroxytyrosol	Hydroxytyrosol	C8H10O3	4
beta-Carotene	Beta-carotene	C40H56	5
Violacein	Violacein	C20H13N3O3	5
curcumin	Curcumin	C21H20O6	6
Naringenin	Naringenin	C15H12O5	5
Gallic_acid	Gallic acid	C7H6O5	2
cis,cis-muconic_acid	Cis,cis-muconic acid	C6H5O4-	3
Catechol	Catechol	C6H5O2-	2
Gastrodin	Gastrodin	C13H18O7	5
2-phenylethylamine	2-phenylethylamine	C8H9N+	2
Mandelic_acid	Mandelic acid	C8H8O5	6
E-cinnamate	E-cinnamate	C7H10O5	1
4-coumarate	4-coumarate	C9H8O3	2
chavicol	Chavicol	C9H10O	7
rosmarinic_acid	Rosmarinic acid	C18H16O8	6
ferulic_acid	Ferulic acid	C10H10O4	6
6-gingerol	6-gingerol	C17H26O4	9
dopamine	Dopamine	C8H9NO2+	3
norcoclaurine	Norcoclaurine	C16H16NO3+	4
reticuline	Reticuline	C19H23NO4+	6
papaverine	Papaverine	C20H21NO4	12
myricetin	Myricetin	C15H10O8	4
homoeriodictyol	Homoeriodictyol	C16H14O6	7
Cynaroside	Cynaroside	C21H20O11	6
Sakuranetin	Sakuranetin	C16H14O5	7
melatonin	Melatonin	C13H16N2O2	5
