# Supplementary material for: Designing pathways for bioproducing complex chemicals by combining tools for pathway extraction and ranking
Source: Nat Commun. 2025 May 24;16:4839. doi: 10.1038/s41467-025-59827-7 (PMC12103536; doi:10.1038/s41467-025-59827-7)
Supplement: Supplementary file 5 — Supplementary Data 2 [file 41467_2025_59827_MOESM5_ESM.xlsx]

## Sheet: Ajmalicine
Source of pathway and genes:			DOI: 10.1002/bit.28040
	Gene	UniprotID	Source reaction	Organism	EC class	Comment	link
	tHMGR	No	multistep reaciton	potentially multiple	several EC classes	truncated protein not in UniProt	https://www.uniprot.org/uniprotkb/Q01559/entry
1	IDI1	P15496	Rhea 23284	yeast	5.3.3.2		https://www.uniprot.org/uniprotkb/P15496/entry
2	ERG20	P08524	Rhea 22408	yeast	2.5.1.1		https://www.uniprot.org/uniprotkb/P08524/entry
3	GPPS2	Q8LKJ2	Rhea 22408	yeast	2.5.1.1		https://www.uniprot.org/uniprotkb/Q8LKJ2/entry
4	GES	Q6USK1	Rhea 32679	Ocimum basilicum (Sweet basil)	3.1.7.11		https://www.uniprot.org/uniprotkb/Q6USK1/entry
5	G8H	F8S1H3	Rhea 57964	Helianthus annuus (Common sunflower)	1.14.14.168	Reaction does not match	https://www.uniprot.org/uniprotkb/F8S1H3/entry
6	GOR	P53839	Rhea 10992	yeast	1.1.1.26	Reaction does not match	https://www.uniprot.org/uniprotkb/P53839/entry
7	ISY2	A0A221J5X6	Rhea 62592	Nepeta racemosa (Catmint) (Raceme catnip)	1.3.1.122	Reaction does not match	https://www.uniprot.org/uniprotkb/A0A221J5X6/entry
8	MLPLA	No	no reaction	not annotated	not annotated with EC		DOI: 10.1126/sciadv.aba0721
9	IO	W8JIS5	Rhea 57560	Catharanthus roseus (Madagascar periwinkle) (Vinca rosea)	1.14.14.161		https://www.uniprot.org/uniprotkb/W8JIS5/entry
10	7DLGT	U5NH37	Rhea 39895	Catharanthus roseus (Madagascar periwinkle) (Vinca rosea)	2.4.1.323		https://www.uniprot.org/uniprotkb/U5NH37/entry
11	7DLH	U5NE19	Rhea 57576	Catharanthus roseus (Madagascar periwinkle) (Vinca rosea)	1.14.14.85		https://www.uniprot.org/uniprotkb/U5NE19/entry
12	LAMT	B2KPR3	Rhea 12508	Catharanthus roseus (Madagascar periwinkle) (Vinca rosea)	2.1.1.50		https://www.uniprot.org/uniprotkb/B2KPR3/entry
13	TDC	P17770	Rhea 30339	Catharanthus roseus (Madagascar periwinkle) (Vinca rosea)	4.1.1.28		https://www.uniprot.org/uniprotkb/P17770/entry
14	SLS2	U5NDT8	Rhea 20585	Catharanthus roseus (Madagascar periwinkle) (Vinca rosea)	1.14.19.62	Reaction does not match	https://www.uniprot.org/uniprotkb/U5NDT8/entry
15	STR	P18417	Rhea 15013	Catharanthus roseus (Madagascar periwinkle) (Vinca rosea)	4.3.3.2		https://www.uniprot.org/uniprotkb/P18417/entry
16	SGD	Q9M7N7	KEGG R03820	Catharanthus roseus	3.2.1.105		https://doi.org/10.1074/jbc.275.5.3051
17	HYS	A0A1B1FHP5	no reaction	Catharanthus roseus (Madagascar periwinkle) (Vinca rosea)	not annotated with EC		https://www.uniprot.org/uniprotkb/A0A1B1FHP5/entry
General comment:
Strictosidine aglycone has incorrect structure in the source of patwhay and genes paper
From DOI: 10.1002/bit.28040:
As for ajmalicine biosynthetic pathways genes,
GOR, LAMT, TDC, 7DLGT, GPPS2, and ADH2 were amplified from Strain4 (Brown et al., 2015),
tGES-ERG20WW was amplified from pJGZ200 (Jiang et al., 2021),
and G8H, ISY2, MLPLA, IO, 7DLH, SLS2, STR, SGD, HYS, and GAPN were codon-optimized and chemically synthesized.
From DOI: 10.1126/sciadv.aba0721
MLPLs are part of the PR-10 family of proteins; three enzymes from this family were reported to be involved in benzylisoquinoline alkaloid biosynthesis (17).
They typically catalyze energetically undemanding reactions that have appreciable “spontaneous” rates in buffer or solvent.
We expect that the addition of MLPL will enhance the efficiency of recombinant systems which use ISY to produce cis-trans-nepetalactol (18).
Results optimisation
Step #	EC class	Frequency in pathway prediction results
1	5.3.3.2	0
2,3	2.5.1.1	0
4	3.1.7.11	0
5	1.14.14.168	0
6	1.1.1.26	0
7	1.3.1.122	0
8	No	NA
9	1.14.14.161	0
10	2.4.1.323	79
11	1.14.14.85	0
12	2.1.1.50	0
13	4.1.1.28	22
14	1.14.19.62	0
15	4.3.3.2	0
16	3.2.1.105	9
17	No	NA
