# Supplementary material for: Designing pathways for bioproducing complex chemicals by combining tools for pathway extraction and ranking
Source: Nat Commun. 2025 May 24;16:4839. doi: 10.1038/s41467-025-59827-7 (PMC12103536; doi:10.1038/s41467-025-59827-7)
Supplement: Supplementary file 6 — Supplementary Data 3 [file 41467_2025_59827_MOESM6_ESM.xlsx]

## Sheet: scopolamine
Source of pathway and genes:		https://doi.org/10.1038/s41586-020-2650-9
Step #	Gene	UniprotID	Source reaction	Organism	EC class	Comment	link
1	Arg2	P40360	Rhea 24292	Saccharomyces cerevisiae	2.3.1.1	In fact, many steps in transformation of glutamate to arginine. Arg2 is endogenous enzyme upregulated.
2	AsADC	A0A1S3YCW2	Rhea 17641	Nicotiana tabacum	4.1.1.19	Gene ADC1A (ADC) from common tobacco is used instead since the gene from Avena s. cannot be found in UniProt
3	Car1	P00812	Rhea 20569	Saccharomyces cerevisiae	3.5.3.1
4	speB	P60651	Rhea 13929	Escherichia coli (strain K12)	3.5.3.11
5	Spe1	P08432	Rhea 22964	Saccharomyces cerevisiae	4.1.1.17
6	Fms1	P50264	Rhea 25804	Saccharomyces cerevisiae	1.5.3.17
7	AbPMT1	Q9S7W8	Rhea 15037	Atropa belladonna (Belladonna) (Deadly nightshade)	2.1.1.53		https://www.uniprot.org/uniprotkb/Q9S7W8/entry
8	DsPMT1		Rhea 15038		2.1.1.54	gene of organism not in UniProt
9	DmMPO1	A0A1S4BDC4	Rhea 16153	Nicotiana tabacum (Common tobacco) ·	1.4.3.21	Generic compound reaction	https://www.uniprot.org/uniprotkb/A0A1S4BDC4/entry
10	AbPYKS		MetaCyc RXN-22717	Atropa belladonna	2.3.1 --	No certain EC or gene link in UniProt	https://biocyc.org/gene?orgid=META&id=MONOMER-21826
11	AbCYP82M3	A0A3G4RHY7	MetaCYc RXN-22718	Atropa belladonna	1.14.13.-		https://www.uniprot.org/uniprotkb/A0A3G4RHY7/entry
12	AtATR1	Q9SB48	Rhea 24040	Arabidopsis thaliana (Mouse-ear cress) ·	1.6.2.4	Cofacotr regeneration	https://www.uniprot.org/uniprotkb/Q9SB48/entry
13	DsTR1	P50163	Rhea 24244	Datura stramonium (Jimsonweed) (Common thornapple)	1.1.1.236		https://www.uniprot.org/uniprotkb/P50163/entry
	NtJAT1					transporter
14	Aro8, Aro9	P53090	Rhea 17533	Saccharomyces cerevisiae	2.6.1.57	Generic compound reaction	https://www.uniprot.org/uniprotkb/P53090/entry
15	WfPPR	no uniprot link	MetaCyc RXN-10816		1.1.1.110	No certain EC or gene link in UniProt	https://biocyc.org/gene?orgid=META&id=G-107574
16	AbUGT	A0A3B6XRM0	MetaCyc RXN-22720	Arabidopsis thaliana (Mouse-ear cress) ·	2.4.1.-	https://www.uniprot.org/uniprotkb/A0A3B6XRM0/entry
17	DsRed-AbLS	A0A3B6XRA5	MetaCyc RXN-8254	Atropa belladonna (Belladonna) (Deadly nightshade)	No	DsRed is a flurescent marker protein	https://www.uniprot.org/uniprotkb/A0A3B6XRA5/entry
18	AbCYP80F1	A0A024CI64	No	Atropa belladonna (Belladonna) (Deadly nightshade)	No	No certain EC or gene link in UniProt	https://www.uniprot.org/uniprotkb/A0A024CI64/entry
19	DsHDH	O23240	Rhea 38295	Arabidopsis thaliana (Mouse-ear cress)	1.1.99.39	Generic compound reaction	https://www.uniprot.org/uniprotkb/O23240/entry
20	DsH6H	P24397	Rhea 12629	Hyoscyamus niger (Black henbane)	1.14.11.11	Not exact reaction, different organism and C-O-C bridge is not formed	https://www.uniprot.org/uniprotkb/P24397/entry
Results optimisation
Step #	EC class	Frequency in pathway prediction results
1	2.3.1.1	0
2	4.1.1.19	0
3	3.5.3.1	0
4	3.5.3.11	0
5	4.1.1.17	0
6	1.5.3.17	0
7	2.1.1.53	61
8	2.1.1.54	0
9	1.4.3.21	11
10	2.3.1.-	63
11	1.14.13.-	63
12	1.6.2.4	0
13	1.1.1.236	63
14	2.6.1.57	1
15	1.1.1.110	2
16	2.4.1.-	0
17	No	NA
18	No	NA
19	1.1.99.39	0
20	1.14.11.11	53
