# Supplementary material for: Designing pathways for bioproducing complex chemicals by combining tools for pathway extraction and ranking
Source: Nat Commun. 2025 May 24;16:4839. doi: 10.1038/s41467-025-59827-7 (PMC12103536; doi:10.1038/s41467-025-59827-7)
Supplement: Supplementary file 7 — Supplementary Data 4 [file 41467_2025_59827_MOESM7_ESM.xlsx]

## Sheet: Berberine
Source of pathway and genes:		https://doi.org/10.1073/pnas.98.1.367
Step #	Gene	UniprotID	Source reaction	Organism	EC class	Comment	link	Name
1	TYDC (TYDC9)	O82415	Rhea 14345	Papaver somniferum (Opium poppy)	4.1.1.25		https://www.uniprot.org/uniprotkb/O82415/entry	L-tyrosine decarboxylase
2	PPO8	Q8MZM3	Rhea 66596	Anopheles gambiae (African malaria mosquito)	1.14.18.-, 1.10.3.-	not found by "phenolase" term, found through tyramine to dopamine link	https://www.uniprot.org/uniprotkb/Q8MZM3/entry	phenolase
3	TAT	Q9LVY1	Rhea 15093	Arabidopsis thaliana (Mouse-ear cress)	2.6.1.5	Exists in multiple other organisms	https://www.uniprot.org/uniprotkb/Q9LVY1/entry	L-tyrosine transaminase
4	ARO10	Q06408	Rhea 54360	Saccharomyces cerevisiae (strain ATCC 204508 / S288c) (Baker's yeast)	EC:4.1.1.-, EC:4.1.1.43, EC:4.1.1.72, EC:4.1.1.74, EC:4.1.1.80	another reaction	https://www.uniprot.org/uniprotkb/Q06408/entry	p- hydroxyphenylpyruvate decarboxylase
5	NCS2	Q4QTJ1	Rhea 16173	Papaver somniferum (Opium poppy)	EC:4.2.1.78		https://www.uniprot.org/uniprotkb/Q4QTJ1/entry	(S)-norcoclaurine synthase
6	Not annotated	Q5C9L7	Rhea 31907	Thalictrum flavum subsp. glaucum (Yellow meadow rue)	2.1.1.128		https://www.uniprot.org/uniprotkb/Q5C9L7/entry	(S)-adenosyl-L-methionine:norcoclaurine 6OMT;
7	CNMT	Q7XB08	Rhea 17409	Papaver somniferum (Opium poppy)	2.1.1.140		https://www.uniprot.org/uniprotkb/Q7XB08/entry	(S)-adenosyl-L-methionine:coclaurine N-methyltransferase
8	CYP80B3 (CYP80B1, NMCH1)	Q9SP06	Rhea 16649	Papaver somniferum (Opium poppy)	1.14.14.102		https://www.uniprot.org/uniprotkb/Q9SP06/entry	N-methylcoclaurine-4􏰹-hydroxylase
9	4'OMT2	Q7XB10	Rhea 17789	Papaver somniferum (Opium poppy)	2.1.1.116		https://www.uniprot.org/uniprotkb/Q7XB10/entry	S-adenosyl-L-methionine: 3􏰹-hydroxy-N-methylcoclaurine 4􏰹OMT
10	BBE1	P93479	Rhea 19885	Papaver somniferum (Opium poppy)	1.21.3.3		https://www.uniprot.org/uniprotkb/P93479/entry	berberine bridge enzyme
11	SOMT2 (OMT2, PSMT2)	I3PLQ6	Rhea 23808	Papaver somniferum (Opium poppy)	2.1.1.117		https://www.uniprot.org/uniprotkb/I3PLQ6/entry	S-adenosyl-L-methionine:scoulerine 9-O-methyltransferase
12	CYP719A21	I3QBP4	Rhea 21456	Papaver somniferum (Opium poppy)	1.14.19.68		https://www.uniprot.org/uniprotkb/I3QBP4/entry	(S)-canadine synthase
13	Not annotated	F1BVB6	Rhea 13489	Berberis wilsoniae (Mrs Wilson's barberry)	1.3.3.8		https://www.uniprot.org/uniprotkb/F1BVB6/entry	tetrahydroprotoberberine oxidase
General comment:
Reaction was searched in Rhea Database
In case of multiple UniProtIDs and organisms for 1 rhea reaction only 1 was considered since our focus in on the EC class
Results optimisation
Step #	EC class	Frequency in pathway prediction results
1	4.1.1.25	38
2	1.14.18.-	2
2	1.10.3.-	7
3	2.6.1.5	0
4	4.1.1.43	19
4	4.1.1.72	0
4	4.1.1.74	0
4	4.1.1.80	32
5	4.2.1.78	41
6	2.1.1.128	29
7	2.1.1.140	0
8	1.14.14.102	0
9	2.1.1.116	0
10	1.21.3.3	26
11	2.1.1.117	29
12	1.14.19.68	0
13	1.3.3.8	0
