# Supplementary material for: Designing pathways for bioproducing complex chemicals by combining tools for pathway extraction and ranking
Source: Nat Commun. 2025 May 24;16:4839. doi: 10.1038/s41467-025-59827-7 (PMC12103536; doi:10.1038/s41467-025-59827-7)
Supplement: Supplementary file 8 — Supplementary Data 5 [file 41467_2025_59827_MOESM8_ESM.xlsx]

## Sheet: Benzylcinnamate
Sources of pathway and genes:			http://dx.doi.org/10.1016/j.biortech.2015.09.028
Step #	Gene	UniprotID	Source reaction	Organism	EC class	Comment	link
1	Multiple	Multiple	RHEA:12044 (generic reaction)	Multiple	3.1.1.3		https://www.rhea-db.org/rhea?query=3.1.1.3
Sources of pathway and genes:			http://dx.doi.org/10.1016/j.meteno.2015.06.002
Step #	Gene	UniprotID	Source reaction	Organism	EC class	Comment	link
2	hmaS	O52791	Rhea 21376	Amycolatopsis orientalis (Nocardia orientalis)	1.13.11.46		https://www.uniprot.org/uniprotkb/O52791/entry
3	mdlB	P20932	Rhea 15749	Pseudomonas putida (Arthrobacter siderocapsulatus)	1.1.99.31		https://www.uniprot.org/uniprotkb/P20932/entry
4	mdlC	P20906	Rhea 23368	Pseudomonas putida (Arthrobacter siderocapsulatus)	4.1.1.7
5	yqhD	Q46856	Rhea 15937	Escherichia coli (strain K12)	1.1.1.2	endogenous ADH or AKR
5	yjgB	P27250	Rhea 15937	Escherichia coli (strain K12)	1.1.1.2	endogenous ADH or AKR
5	yahK	P75691	Rhea 15937	Escherichia coli (strain K12)	1.1.1.2	endogenous ADH or AKR
Sources of pathway and genes:			DOI 10.1007/s11101-006-9025-1
Step #	Gene	UniprotID	Source reaction	Organism	EC class	Comment	link
6	PAL	P35511	Rhea 21384	Solanum lycopersicum (Tomato) (Lycopersicon esculentum)	4.3.1.24
Results optimisation
Step #	EC class	Frequency in pathway prediction results
1	3.1.1.3	0
2	1.13.11.46	23
3	1.1.99.31	0
4	4.1.1.7	30
5	1.1.1.2	10
6	4.3.1.24	24
