# Supplementary material for: Designing pathways for bioproducing complex chemicals by combining tools for pathway extraction and ranking
Source: Nat Commun. 2025 May 24;16:4839. doi: 10.1038/s41467-025-59827-7 (PMC12103536; doi:10.1038/s41467-025-59827-7)
Supplement: Supplementary file 9 — Supplementary Data 6 [file 41467_2025_59827_MOESM9_ESM.xlsx]

## Sheet: strictosidine
Source of pathway and genes:			(A microbial supply chain for production of the anti-cancer drug vinblastine)
Step #	Gene	UniprotID	Source reaction	Organism	EC class	Comment	link
1	tHMG1	P12683	RHEA:15989	Saccharomyces cerevisiae	1.1.1.34		https://www.uniprot.org/uniprotkb/P12683/entry
2	IDI1	P15496	Rhea 23284	Saccharomyces cerevisiae	5.3.3.2		https://www.uniprot.org/uniprotkb/P15496/entry
3	ERG20	P08524	Rhea 22408	Saccharomyces cerevisiae	2.5.1.1		https://www.uniprot.org/uniprotkb/P08524/entry
3	FPS	Q9NH03	Rhea 22408	Dictyostelium discoideum (Slime mold)	2.5.1.1		https://www.uniprot.org/uniprotkb/Q9NH03/entry
3	GPPS2					Geranylgeranyl diphosphate synthase 2 - no reaction annotated proteins in SwissProt
4	GES	Q6USK1	Rhea 32679	Ocimum basilicum (Sweet basil)	3.1.7.11		https://www.uniprot.org/uniprotkb/Q6USK1/entry
5	G8H	A0A2H4DGV8	Rhea 57964	Inula hupehensis (Inula helianthus-aquatilis subsp. hupehensis)	1.14.14.168		https://www.uniprot.org/uniprotkb/A0A2H4DGV8/entry
5	CPR	Q27597	Rhea 24040	Drosophila melanogaster (Fruit fly)	1.6.2.4	NADPH--cytochrome P450 reductase - not involved in the pathway	https://www.uniprot.org/uniprotkb/Q27597/entry
5	CYB5	P40312		Saccharomyces cerevisiae		electron carrier for several membrane bound oxygenases, no reaction associated
6	8HGO	W8JWV8	Rhea 58844	Catharanthus roseus (Madagascar periwinkle) (Vinca rosea)	1.1.1.-		https://www.uniprot.org/uniprotkb/W8JWV8/entry
7	ISY	A0A221J5P3	Rhea 62592	Antirrhinum majus (Garden snapdragon)	1.3.1.122		https://www.uniprot.org/uniprotkb/A0A221J5P3/entry
8	IO	W8JIS5	Rhea 57560	Catharanthus roseus (Madagascar periwinkle) (Vinca rosea)	1.14.14.161
8	CPR	A0A2U1LIM9	Rhea 24040	Artemisia annua (Sweet wormwood)	1.6.2.4		https://www.uniprot.org/uniprotkb/A0A2U1LIM9/entry
8	CYB5	P40312				Membrane bound hemoprotein which function as an electron carrier for several membrane bound oxygenases, no reaction associated
9	CYPADH	A0A0C5DM37		Catharanthus roseus (Madagascar periwinkle) (Vinca rosea)	1.1.1.-	CYP enzymes assisting alcohol dehydrogenase, no specific reaction associated	https://www.uniprot.org/uniprotkb/A0A0C5DM37/entry
10	7DLGT	U5NH37	Rhea 39895	Catharanthus roseus (Madagascar periwinkle) (Vinca rosea)	2.4.1.323		https://www.uniprot.org/uniprotkb/U5NH37/entry
11	7DLH	U5NE19	Rhea 57576	Catharanthus roseus (Madagascar periwinkle) (Vinca rosea)	1.14.14.85		https://www.uniprot.org/uniprotkb/U5NE19/entry
11	CPR	A0A2U1LIM9	Rhea 24040	Artemisia annua (Sweet wormwood)	1.6.2.4		https://www.uniprot.org/uniprotkb/A0A2U1LIM9/entry
11	CYB5	P40312				Membrane bound hemoprotein which function as an electron carrier for several membrane bound oxygenases, no reaction associated
12	LAMT	B2KPR3	Rhea 12508	Catharanthus roseus (Madagascar periwinkle) (Vinca rosea)	2.1.1.50		https://www.uniprot.org/uniprotkb/B2KPR3/entry
13	SLS	U5NDT8	Rhea 20585	Catharanthus roseus (Madagascar periwinkle) (Vinca rosea)	1.14.19.62		https://www.uniprot.org/uniprotkb/U5NDT8/entry
13	CPR	A0A2U1LIM9	Rhea 24040	Artemisia annua (Sweet wormwood)	1.6.2.4		https://www.uniprot.org/uniprotkb/A0A2U1LIM9/entry
13	CYB5	P40312				Membrane bound hemoprotein which function as an electron carrier for several membrane bound oxygenases, no reaction associated
14	STR	P18417	Rhea 15013	Catharanthus roseus (Madagascar periwinkle) (Vinca rosea)	4.3.3.2		https://www.uniprot.org/uniprotkb/P18417/entry
15	TDC	P17770	Rhea 30339	Catharanthus roseus (Madagascar periwinkle) (Vinca rosea)	4.1.1.28		https://www.uniprot.org/uniprotkb/P17770/entry
Results optimisation
Step #	EC class	Frequency in pathway prediction results
1	1.1.1.34	0
2	5.3.3.2	0
3	2.5.1.1	0
4	3.1.7.11	0
5	1.14.14.168	0
5,8,12,13	1.6.2.4	0
6	1.1.1.-	0
7	1.3.1.122	0
8	1.14.14.161	0
10	2.4.1.323	142
11	1.14.14.85	0
12	2.1.1.50	0
13	1.14.19.62	0
14	4.3.3.2	0
15	4.1.1.28	59
