# Supplementary material for: Designing pathways for bioproducing complex chemicals by combining tools for pathway extraction and ranking
Source: Nat Commun. 2025 May 24;16:4839. doi: 10.1038/s41467-025-59827-7 (PMC12103536; doi:10.1038/s41467-025-59827-7)
Supplement: Supplementary file 10 — Supplementary Data 7 [file 41467_2025_59827_MOESM10_ESM.xlsx]

## Sheet: Quercetin_3_O_6_acetylglucoside
Source of the pathway		https://doi.org/10.1016/j.ymben.2015.07.002
Step #	Gene	UniprotID	Source reaction	Organism	EC class	Comment	link
1	TAL	Q8VXG7	Rhea 21384	Zea mays (Maize)	4.3.1.25	No tyrosine ammonia lyase proteins found, using EC for Phenylalanine/tyrosine ammonia-lyase instead (Gene: PAL1)	https://www.uniprot.org/uniprotkb/Q8VXG7/entry
2	4CL	P17814	Rhea 36251	Oryza sativa subsp. japonica (Rice)	6.2.1.34		https://www.uniprot.org/uniprotkb/P17814/entry
3	CHS	P13114	Rhea 11128	Arabidopsis thaliana (Mouse-ear cress)	2.3.1.74		https://www.uniprot.org/uniprotkb/P13114/entry
4	CHI	P28012		Medicago sativa (Alfalfa)	5.5.1.6	No reaction annotation for the	https://www.uniprot.org/uniprotkb/P28012/entry
5	F3H	Q9S818	Rhea 18621	Arabidopsis thaliana (Mouse-ear cress)	1.14.11.9		https://www.uniprot.org/uniprotkb/Q9S818/entry
6	FLS	Q96330	Rhea 21088	Arabidopsis thaliana (Mouse-ear cress)	1.14.20.6		https://www.uniprot.org/uniprotkb/Q96330/entry
7	FMO	Q9SBQ9	Rhea 16337	Petunia hybrida (Petunia)	1.14.14.82	No correct reaction found for gene FMO, for Flavonoid 3'-monooxygenase the best annotated protein is used instead (Gene: CYP75B2 (HT1))	https://www.uniprot.org/uniprotkb/Q9SBQ9/entry
7	CPR	A0A2U1LIM9	Rhea 24040	Artemisia annua (Sweet wormwood)	1.6.2.4		https://www.uniprot.org/uniprotkb/A0A2U1LIM9/entry
Glucosylation	Source: MetaCyc, DOI 10.1186/s12934-016-0582-8
Step #	Gene	UniprotID	Source reaction	Organism	EC class	Comment	link
8	glmU	glmU	Rhea 13725	Escherichia coli (strain K12)	2.3.1.157	N-acetyl transferase had to be considerd instead	https://www.uniprot.org/uniprotkb/P0ACC7/entry
9	UGT73B2		MEtaCyc: RXN1F-462	Arabidopsis thaliana col	2.4.1.91	NCBI protein ID provied instead	https://www.ncbi.nlm.nih.gov/protein/AAN13230
Results optimisation
Step #	EC class	Frequency in pathway prediction results
1	4.3.1.25	22
2	6.2.1.34	15
3	2.3.1.74	52
4	5.5.1.6	3
5	1.14.11.9	14
6	1.14.20.6	0
7	1.14.14.82	0
7	1.6.2.4	0
8	2.3.1.157	0
9	2.4.1.91	46
