# Supplementary material for: Designing pathways for bioproducing complex chemicals by combining tools for pathway extraction and ranking
Source: Nat Commun. 2025 May 24;16:4839. doi: 10.1038/s41467-025-59827-7 (PMC12103536; doi:10.1038/s41467-025-59827-7)
Supplement: Supplementary file 11 — Supplementary Data 8 [file 41467_2025_59827_MOESM11_ESM.xlsx]

## Sheet: N_cinnamoyl_serotonin
Source of the pathway:		DOI 10.1007/s10295-017-1975-3
Step #	Gene	UniprotID	Source reaction	Organism	EC class	Comment	link
1	TDC	P17770	Rhea 30339	Catharanthus roseus (Madagascar periwinkle) (Vinca rosea)	4.1.1.28		https://www.uniprot.org/uniprotkb/P17770/entry
2	T5H	Q2QUC5	Rhea 52320	Oryza sativa subsp. japonica (Rice)	1.14.-.-	Only 2 digits of EC nuber annotated	https://www.uniprot.org/uniprotkb/Q2QUC5/entry
3	PAL	Q8VXG7	Rhea 21384	Zea mays (Maize)	4.3.1.25	No tyrosine ammonia lyase proteins found, using EC for Phenylalanine/tyrosine ammonia-lyase instead (Gene: PAL1)	https://www.uniprot.org/uniprotkb/Q8VXG7/entry
4	4CL	P17814	Rhea 36251	Oryza sativa subsp. japonica (Rice)	6.2.1.34		https://www.uniprot.org/uniprotkb/P17814/entry
5	HCTT	Q9SMB8	Rhea 19685	Nicotiana tabacum (Common tobacco)	2.3.1.110	Reaction does not match exactly, mechanism matches	https://www.uniprot.org/uniprotkb/Q9SMB8/entry
Results optimisation
Step #	EC class	Frequency in pathway prediction results
1	4.1.1.28	61
2	1.14.-.-	0
3	4.3.1.25	49
4	6.2.1.34	22
5	2.3.1.110	48
