# Supplementary material for: Designing pathways for bioproducing complex chemicals by combining tools for pathway extraction and ranking
Source: Nat Commun. 2025 May 24;16:4839. doi: 10.1038/s41467-025-59827-7 (PMC12103536; doi:10.1038/s41467-025-59827-7)
Supplement: Supplementary file 12 — Supplementary Data 9 [file 41467_2025_59827_MOESM12_ESM.xlsx]

## Sheet: Benzylbenzoate
Source of the pathway:		https://doi.org/10.1016/j.meteno.2015.06.002
Step #	Gene	UniprotID	Source reaction	Organism	EC class	Comment	link
1	tyrB	P04693	Rhea 17533	Escherichia coli (strain K12)	2.6.1.57		https://www.uniprot.org/uniprotkb/P04693/entry
2	hmaS	O52791	Rhea 21376	Amycolatopsis orientalis (Nocardia orientalis)	1.13.11.46	Gene is not annotated in UniProt, directly found by search term hydroxymandelate synthase	https://www.uniprot.org/uniprotkb/O52791/entry
3	mdlB	P20932	Rhea 15749	Pseudomonas putida (Arthrobacter siderocapsulatus)	1.1.99.31		https://www.uniprot.org/uniprotkb/P20932/entry
4	mdlC	P20906	Rhea 23368	Pseudomonas putida (Arthrobacter siderocapsulatus)	4.1.1.7		https://www.uniprot.org/uniprotkb/P20906/entry
5	endogenous
Source of the pathway:		https://doi.org/10.1111/tpj.15012
Step #	Gene	UniprotID	Source reaction	Organism	EC class	Comment	link
6	PAL	Q8VXG7	Rhea 21384	Zea mays (Maize)	4.3.1.25	No tyrosine ammonia lyase proteins found, using EC for Phenylalanine/tyrosine ammonia-lyase instead (Gene: PAL1)	https://www.uniprot.org/uniprotkb/Q8VXG7/entry
7	CNL	I3PB36	Rhea 19641	Petunia hybrida (Petunia)	6.2.1.12		https://www.uniprot.org/uniprotkb/I3PB36/entry
8	CHL					Gene provided in publication was not matched to any reaction with correct mechanism, probable multistep reaction
9	BD	C7A2A0	Rhea 16185	Antirrhinum majus (Garden snapdragon)	1.2.1.3		https://www.uniprot.org/uniprotkb/C7A2A0/entry
10	BZL	A0A7U3REJ8			6.2.1.12	Benzoate:CoA ligase, unannotated, EC taken from analogous reaction of gene CNL
Source of the pathway:		https://doi.org/10.1104/pp.006460
Step #	Gene	UniprotID	Source reaction	Organism	EC class	Comment	link
11	BEBT	Q6E593	Rhea 30411	Petunia hybrida (Petunia)	2.3.1.196	Putative benzyl alcohol O-benzoyltransferase, reaction not annotated in UniProt based on gene	https://www.uniprot.org/uniprotkb/Q6E593/entry
Results optimisation
Step #	EC class	Frequency in pathway prediction results
1	2.6.1.57	0
2	1.13.11.46	0
3	1.1.99.31	0
4	4.1.1.7	28
6	4.3.1.25	5
7,10	6.2.1.12	0
9	1.2.1.3	0
11	2.3.1.196	2
