# Supplementary material for: Designing pathways for bioproducing complex chemicals by combining tools for pathway extraction and ranking
Source: Nat Commun. 2025 May 24;16:4839. doi: 10.1038/s41467-025-59827-7 (PMC12103536; doi:10.1038/s41467-025-59827-7)
Supplement: Supplementary file 14 — Source Data [file 41467_2025_59827_MOESM14_ESM.xlsx]

## Sheet: Figure 3d
	y
0.131482	16
0.132051	16
0.134829	16
0.134831	16
0.138576	16
0.138769	16
0.151899	16
0.15287	16
0.153846	16
0.153916	16
0.155125	16
0.155272	16
0.155386	16
0.155844	16
0.155844	16
0.156122	16
0.156884	16
0.157117	16
0.157234	16
0.157571	16
0.158057	16
0.159367	16
0.160455	16
0.160699	16
0.255319	18
0.3	20

## Sheet: Figure 3e
	y
0.131482	16
0.132051	16
0.134829	16
0.138576	16
0.138769	16
0.153916	16
0.155272	16
0.156122	16
0.156884	16
0.157117	16
0.157571	16
0.158057	16
0.160455	16
0.160699	16
0.3	20

## Sheet: Figure 3f
	y
16	18.997
18	21.784
20	24.782
22	31.192
23	31.146
24	31.855
25	35.419
26	36.419
32	39.382

## Sheet: Figure 3g
	y
16	19.997
20	24.782
23	31.146
24	31.855
25	35.419
26	36.419

## Sheet: Figure 4c
	y
0.156376	10
0.158057	10
0.158531	10
0.184216	10
0.18649	10
0.18715	10
0.188658	11
0.191212	11
0.196543	11
0.198472	11
0.204131	11
0.204526	11
0.214286	11
0.224025	11
0.224979	11
0.225458	11
0.226424	11
0.22691	11
0.22738	11
0.227398	11
0.228343	11
0.22838	11
0.22987	11
0.23037	11
0.230873	11
0.231379	11
0.272727	12

## Sheet: Supplementary Figure 3a
	without thermo		with thermo
0.160554	18	0.161435	18
0.160823	18	0.162677	18
0.161092	18	0.163431	18
0.161435	18	0.163684	18
0.162454	18	0.163938	18
0.162677	18	0.164193	18
0.162729	18	0.164448	18
0.163431	18	0.164704	18
0.163684	18	0.164961	18
0.163938	18	0.165219	18
0.164193	18	0.165477	18
0.164448	18	0.167784	19
0.164704	18	0.172356	19
0.164961	18	0.174488	19
0.165219	18	0.180136	19
0.165477	18	0.204292	19
0.167784	19	0.209386	19
0.172356	19	0.210188	19
0.174488	19	0.211058	19
0.180136	19	0.21148	19
0.204292	19	0.211904	19
0.209386	19	0.212757	19
0.210188	19	0.213185	19
0.211058	19	0.218021	19
0.21148	19	0.219834	19
0.211904	19	0.221213	19
0.212757	19	0.221677	19
0.213185	19	0.224501	19
0.218021	19	0.224979	19
0.219834	19	0.22594	19
0.221213	19	0.226424	19
0.221677	19	0.22691	19
0.224501	19	0.227398	19
0.224979	19	0.230769	19
0.22594	19	0.235294	20
0.226424	19	0.285714	20
0.22691	19
0.227398	19
0.230769	19
0.235294	20
0.285714	20

## Sheet: Supplementary Figure 3b
	without thermo		with thermo
0.279965	4	0.279965	4
0.280783	4	0.280783	4
0.280947	4	0.280947	4
0.28177	4	0.28177	4
0.281973	5	0.281973	5
0.284944	5	0.284944	5
0.288907	5	0.288907	5
0.297467	5	0.297467	5
0.302924	5	0.302924	5
0.304478	5	0.304478	5
0.305198	5	0.305198	5
0.306829	5	0.306829	5
0.307011	5	0.307011	5
0.310704	6	0.310704	6
0.31089	7	0.31089	7
0.311641	7	0.311641	7
0.328385	7	0.328385	7
0.375	7	0.375	7

## Sheet: Supplementary Figure 3c
	without thermo		with thermo
0.189053	10	0.189053	10
0.189317	10	0.189317	10
0.189581	10	0.189581	10
0.189846	10	0.189846	10
0.192605	10	0.192605	10
0.192956	10	0.192956	10
0.193309	10	0.193309	10
0.193663	10	0.193663	10
0.194018	11	0.194018	11
0.194733	11	0.194733	11
0.195815	11	0.195815	11
0.210526	12	0.210526	12
0.272727	12	0.272727	12
0.352941	13	0.352941	13

## Sheet: Supplementary Figure 3d
	without thermo		with thermo
0.35512	4	0.35512	4
0.357331	4	0.357331	4
0.357491	4	0.357491	4
0.358819	4	0.358819	4
0.361329	4	0.361329	4
0.362342	4	0.362342	4
0.362596	4	0.362596	4
0.363873	4	0.363873	4
0.365159	4	0.365159	4
0.366194	4	0.366194	4
0.366691	4	0.366691	4
0.367496	4	0.367496	4
0.368044	4	0.368044	4
0.368808	4	0.368808	4
0.370129	4	0.370129	4
0.379647	4	0.379647	4
0.382146	4	0.382146	4
0.389609	4	0.389609	4
0.391137	4	0.391137	4
0.392677	4	0.392677	4
0.428571	5	0.428571	5

## Sheet: Supplementary Figure 3e
	without thermo		with thermo
0.241194	5	0.241194	5
0.241801	5	0.241801	5
0.24241	5	0.24241	5
0.242533	5	0.242533	5
0.243023	5	0.243023	5
0.243146	5	0.243146	5
0.243763	5	0.243763	5
0.244382	5	0.244382	5
0.248167	5	0.248167	5
0.24881	5	0.24881	5
0.249455	5	0.249455	5
0.251412	6	0.251412	6
0.252071	6	0.252071	6
0.254743	6	0.254743	6
0.255556	6	0.255556	6
0.256237	6	0.256237	6
0.260401	6	0.260401	6
0.261962	6	0.261962	6
0.315789	6	0.315789	6

[truncated: 25 more sheets: Supplementary Figure 3f, Supplementary Figure 3g, Supplementary Figure 4a, Supplementary Figure 4b, Supplementary Figure 4c, Supplementary Figure 4d, Supplementary Figure 4e, Supplementary Figure 4f, Supplementary Figure 4g, Supplementary Figure 5a, Supplementary Figure 5b, Supplementary Figure 5c, Supplementary Figure 5d, Supplementary Figure 5e, Supplementary Figure 5f, Supplementary Figure 5g, Supplementary Figure 5h, Supplementary Figure 6a, Supplementary Figure 6b, Supplementary Figure 6c …]
